# Supplementary material for: Kinetic Constraints in the Specific Interaction between Phosphorylated Ubiquitin and Proteasomal Shuttle Factors
Source: Biomolecules. 2021 Jul 10;11(7):1008. doi: 10.3390/biom11071008 (PMC8301994; doi:10.3390/biom11071008)
Supplement: Supplementary file 1 [file biomolecules-11-01008-s001.zip]

Archive with 1 entries (1 files):
- biomolecules-1252286-supplementary.pdf
